# Supplementary material for: CC-90009, a Cereblon E3 Ligase Modulator, Exhibits Antiviral Efficacy Against JEV In Vitro and In Vivo via Targeted Degradation of GSPT1 and Viral NS5 Protein
Source: Pharmaceutics. 2025 Nov 27;17(12):1524. doi: 10.3390/pharmaceutics17121524 (PMC12736548; doi:10.3390/pharmaceutics17121524)
Supplement: Supplementary file 1 [file pharmaceutics-17-01524-s001.zip]

Archive with 1 entries (1 files):
- pharmaceutics-3964640-supplementary.pdf
